# Supplementary material for: Quantitative proteomic analytic approaches to identify metabolic changes in the medial prefrontal cortex of rats exposed to space radiation
Source: Front Physiol. 2022 Aug 26;13:971282. doi: 10.3389/fphys.2022.971282 (PMC9459391; doi:10.3389/fphys.2022.971282)
Supplement: Supplementary file 11 [file DataSheet1.CSV]

Table 1: Proteins from Volcano Plot
Uniprot ID	Protein Name	Fold Change	log2(FC)	raw.pval	p.adjusted
P84083	ADP-ribosylation factor 5	0.033197	-4.9128	6.15E-04	0.089974
D3ZC84	Ubiquitin specific peptidase 9, X chromosome (Predicted)	16.401	4.0357	4.29E-04	0.089974
P52303	AP-1 complex subunit beta-1	0.09273	-3.4308	2.43E-04	0.089974
P11884	Aldehyde dehydrogenase, mitochondrial	0.13865	-2.8505	3.63E-04	0.089974
P63170	Dynein light chain 1, cytoplasmic	0.19775	-2.3383	6.10E-04	0.089974
D3ZE17	Caskin-1	4.8736	2.285	6.21E-04	0.089974
Q05982	Nucleoside diphosphate kinase A	0.2105	-2.2481	1.56E-04	0.089974
Q5U2N3	Membrane-associated phosphatidylinositol transfer protein 1	6.4259	2.6839	7.79E-04	0.098894
